# Supplementary material for: The Nutritional Quality of Food Donated to a Western Australian Food Bank
Source: Nutrients. 2024 Feb 11;16(4):509. doi: 10.3390/nu16040509 (PMC10891512; doi:10.3390/nu16040509)
Supplement: Supplementary file 1 [file nutrients-16-00509-s001.zip]

Archive with 1 entries (1 files):
- nutrients-2799417-supplementary.pdf
